# Supplementary material for: Ancient Mitochondrial Genomes Reveal the Absence of Maternal Kinship in the Burials of Çatalhöyük People and Their Genetic Affinities
Source: Genes (Basel). 2019 Mar 11;10(3):207. doi: 10.3390/genes10030207 (PMC6471721; doi:10.3390/genes10030207)
Supplement: Supplementary file 1 [file genes-10-00207-s001.zip]

Archive with 2 entries (2 files):
- Genes_Chylenski SI_2.docx
- Genes_Supplementary_datasets_S1-S3.xlsx
